# Supplementary material for: BECLIN1 Is Essential for Podocyte Secretory Pathways Mediating VEGF Secretion and Podocyte-Endothelial Crosstalk
Source: Int J Mol Sci. 2022 Mar 30;23(7):3825. doi: 10.3390/ijms23073825 (PMC8998849; doi:10.3390/ijms23073825)
Supplement: Supplementary file 1 [file ijms-23-03825-s001.zip]

Archive with 1 entries (1 files):
- ijms-1631011-Supplementary.pdf
